# Supplementary material for: hsa-miR-20b-5p and hsa-miR-363-3p Affect Expression of PTEN and BIM Tumor Suppressor Genes and Modulate Survival of T-ALL Cells In Vitro
Source: Cells. 2020 May 5;9(5):1137. doi: 10.3390/cells9051137 (PMC7290785; doi:10.3390/cells9051137)
Supplement: Supplementary file 1 [file cells-09-01137-s001.zip]

Archive with 12 entries (12 files):
- Suplementary materials/2020-03-14 Drobna et al SUPPLEMENTARY MATERIALS.docx
- Suplementary materials/2020-03-14 Drobna et al. Supplementary Table 1.docx
- Suplementary materials/2020-03-14 Drobna et al. Supplementary Table 2.xlsx
- Suplementary materials/2020-03-14 Drobna et al. Supplementary Table 3.xlsx
- Suplementary materials/2020-03-14 Drobna et al. Supplementary Table 4.docx
- Suplementary materials/2020-04-24 Supplementary Figures and Tables_Desciptions.docx
- Suplementary materials/Supplementary Figure 1.tif
- Suplementary materials/Supplementary Figure 2.tif
- Suplementary materials/Supplementary Figure 3.tif
- Suplementary materials/Supplementary Figure 4.tif
- Suplementary materials/Supplementary Figure 5.tif
- Suplementary materials/Supplementary Figure 6.tif
