# Supplementary material for: hsa-miR-20b-5p and hsa-miR-363-3p Affect Expression of PTEN and BIM Tumor Suppressor Genes and Modulate Survival of T-ALL Cells In Vitro
Source: Cells. 2020 May 5;9(5):1137. doi: 10.3390/cells9051137 (PMC7290785; doi:10.3390/cells9051137)
Supplement: Supplementary file 1 [file cells-09-01137-s001.zip › Suplementary materials/2020-03-14 Drobna et al. Supplementary Table 2.xlsx]

## Sheet: Arkusz1
Supplementary Table 4. List of oligonucleotides used for cloning into pmiRGLO plasmid.
Oligonucleotides contain restriction sites for XbaI and SacI enzymes (for cloning into plasmid) and 3’UTR fragments of potential target genes with predicted miRNA response elements (MREs) flanked by 30 nucleotides on each side.
Gene ID	miRNA potentially binding this MRE	3’ oligonucleotide	5’ oligonucleotide
Wild type sequences
FGD4 (fragment 1)	miR-20b-5p	CACATTCCCAGCTCTTCTTACACATCTGCTAGCACTTTATGTTGAAAAATATAGGCCCATAAATGCATT	CTAGAATGCATTTATGGGCCTATATTTTTCAACATAAAGTGCTAGCAGATGTGTAAGAAGAGCTGGGAATGTGAGCT
FGD4 (fragment 2)	miR-20b-5p	CAGCAGATAATTGGAAACATTGTAAAATTAAGCACTTTAATTCCTATTAAATATTAAACATTTGTATCT	CTAGAGATACAAATGTTTAATATTTAATAGGAATTAAAGTGCTTAATTTTACAATGTTTCCAATTATCTGCTGAGCT
FBXW7 (fragment 1)	miR-363-3p	CTGCAAAATGAGACTTTCTAAATCAAACCAGGTGCAATATTTCTTTATTTTCTTCTCCAGTGGTCATTT	CTAGAAATGACCACTGGAGAAGAAAATAAAGAAATATTGCACCTGGTTTGATTTAGAAAGTCTCATTTTGCAGAGCT
FBXW7 (fragment 2)	miR-363-3p	CACTTAGAAATTTTATTTTCTTATAACTTAAGTGCAATAAAATGTGTTTTTTCATGTTAGTATGCCTGTT	CTAGAACAGGCATACTAACATGAAAAAACACATTTTATTGCACTTAAGTTATAAGAAAATAAAATTTCTAAGTGAGCT
NOX4 (fragment 1)	miR-363-3p	CCCATGAAGCAGGACTCTAAAGAAGGAATGAGTGCAATTTCTAAGACTTTGAAACTCAGCGGAATCAAT	CTAGATTGATTCCGCTGAGTTTCAAAGTCTTAGAAATTGCAACTCATTCCTTCTTTAGAGTCCTGCTTCATGGGAGCT
NOX4 (fragment 2)	miR-363-3p	CAAAGACACTTTGAGTTAGTCCAGGCTTAATGTGCAATACTGACTCTATACTGATCATAATTTATTTAT	CTAGATAAATAAATTATGATCAGTATAGAGTCAGTATTGCACATTAAGCCTGGACTAACTCAAAGTGTCTTTGAGCT
NSMAF	miR-363-3p	CTAAACCAAACTTTTAAACGGACTGGTGAATGTGCAATGTTAGTAATTAGAAGTTTTACCACATGGAAT	CTAGATTCCATGTGGTAAAACTTCTAATTACTAACATTGCACATTCACCAGTCCGTTTAAAAGTTTGGTTTAGAGCT
Mutated sequences
FBXW7 (fragment 1)	miR-363-3p	CTGCAAAATGAGACTTTCTAAATCAAACCAGTTTACATATTTCTTTATTTTCTTCTCCAGTGGTCATTT	CTAGAAATGACCACTGGAGAAGAAAATAAAGAAATATGTAAACTGGTTTGATTTAGAAAGTCTCATTTTGCAGAGCT
FBXW7 (fragment 2)	miR-363-3p	CACTTAGAAATTTTATTTTCTTATAACTTAATTTACATAAAATGTGTTTTTTCATGTTAGTATGCCTGTT	CTAGAACAGGCATACTAACATGAAAAAACACATTTTATGTAAATTAAGTTATAAGAAAATAAAATTTCTAAGTGAGCT
NOX4 (fragment 1)	miR-363-3p	CCCATGAAGCAGGACTCTAAAGAAGGAATGATTTACATTTCTAAGACTTTGAAACTCAGCGGAATCAAT	CTAGATTGATTCCGCTGAGTTTCAAAGTCTTAGAAATGTAAATCATTCCTTCTTTAGAGTCCTGCTTCATGGGAGCT
NSMAF	miR-363-3p	CTAAACCAAACTTTTAAACGGACTGGTGAATTTTACATGTTAGTAATTAGAAGTTTTACCACATGGAAT	CTAGATTCCATGTGGTAAAACTTCTAATTACTAACATGTAAAATTCACCAGTCCGTTTAAAAGTTTGGTTTAGAGCT
Legend:
ATGC	restriction site for XhoI
ATGC	restriction site for SacI
ATGC	predicted MRE sequence
ATGC	mutations introduced into MRE sequence (A <--> C, T <--> G)
