# Supplementary material for: hsa-miR-20b-5p and hsa-miR-363-3p Affect Expression of PTEN and BIM Tumor Suppressor Genes and Modulate Survival of T-ALL Cells In Vitro
Source: Cells. 2020 May 5;9(5):1137. doi: 10.3390/cells9051137 (PMC7290785; doi:10.3390/cells9051137)
Supplement: Supplementary file 1 [file cells-09-01137-s001.zip › Suplementary materials/2020-03-14 Drobna et al. Supplementary Table 3.xlsx]

## Sheet: Pos. regulation of apoptosis
miRNA-mRNA interactions for genes overepresented in positive regulation of apoptotic process GO term
mature_mirna_acc	mature_mirna_id	DEG	target_symbol	target_entrez	target_ensembl	mir2disease	pharmaco_mir	phenomir	diana_microt	elmmo	microcosm	miranda	mirdb	pictar	pita	targetscan	mirecords	mirtarbase	tarbase	disease.sum	predicted.sum	validated.sum	all.sum
MIMAT0000425	hsa-miR-130a-3p	1	CDK19	23097	ENSG00000155111	0	0	0	1	4	0	1	1	1	3	0	0	2	0	0	6	1	7
MIMAT0000425	hsa-miR-130a-3p	1	NCOA1	8648	ENSG00000084676	0	0	0	1	1	0	3	2	0	1	1	0	0	0	0	6	0	6
MIMAT0000425	hsa-miR-130a-3p	1	NEUROD1	4760	ENSG00000162992	0	0	0	1	1	0	1	0	1	2	1	0	0	0	0	6	0	6
MIMAT0000425	hsa-miR-130a-3p	1	PPARG	5468	ENSG00000132170	0	0	0	1	1	1	2	1	0	1	1	0	2	0	0	7	1	8
MIMAT0000425	hsa-miR-130a-3p	1	PTEN	5728	ENSG00000171862	0	1	0	1	3	0	0	1	1	0	0	0	0	0	1	4	0	5
MIMAT0000425	hsa-miR-130a-3p	1	PTEN	5728	ENSG00000283094	0	0	0	0	0	0	0	1	0	0	0	0	0	0	0	1	0	1
MIMAT0000425	hsa-miR-130a-3p	1	SERINC3	10955	ENSG00000132824	0	0	0	0	1	0	1	1	0	0	1	0	5	0	0	4	1	5
MIMAT0000425	hsa-miR-130a-3p	1	SOS1	6654	ENSG00000115904	0	0	0	1	1	0	0	0	0	0	0	0	0	0	0	2	0	2
MIMAT0000425	hsa-miR-130a-3p	1	SOS2	6655	ENSG00000100485	0	0	0	1	1	0	3	1	0	0	0	0	0	0	0	4	0	4
MIMAT0000425	hsa-miR-130a-3p	1	TXNIP	10628	ENSG00000265972	0	0	0	1	1	0	0	0	0	0	0	0	3	0	0	2	1	3
MIMAT0000425	hsa-miR-130a-3p	1	TXNIP	101060503	ENSG00000117289	0	0	0	1	1	0	0	0	0	0	0	0	0	0	0	2	0	2
MIMAT0000425	hsa-miR-130a-3p	1	UBC	7316	ENSG00000150991	0	0	0	1	1	0	1	0	0	1	1	0	0	0	0	5	0	5
MIMAT0000691	hsa-miR-130b-3p	1	CDK19	23097	ENSG00000155111	0	0	0	1	4	0	0	1	1	3	0	0	3	0	0	5	1	6
MIMAT0000691	hsa-miR-130b-3p	1	NCOA1	8648	ENSG00000084676	0	0	0	1	1	0	3	0	0	1	0	0	0	0	0	4	0	4
MIMAT0000691	hsa-miR-130b-3p	1	NEUROD1	4760	ENSG00000162992	0	0	0	1	1	0	1	0	1	2	1	0	0	0	0	6	0	6
MIMAT0000691	hsa-miR-130b-3p	1	PPARG	5468	ENSG00000132170	0	0	0	1	1	1	2	1	0	1	1	0	1	0	0	7	1	8
MIMAT0000691	hsa-miR-130b-3p	1	PTEN	5728	ENSG00000171862	0	0	0	1	3	0	0	1	1	0	0	0	1	0	0	4	1	5
MIMAT0000691	hsa-miR-130b-3p	1	PTEN	5728	ENSG00000283094	0	0	0	0	0	0	0	1	0	0	0	0	1	0	0	1	1	2
MIMAT0000691	hsa-miR-130b-3p	1	SERINC3	10955	ENSG00000132824	0	0	0	1	1	0	1	1	0	1	1	0	5	1	0	6	2	8
MIMAT0000691	hsa-miR-130b-3p	1	SOS1	6654	ENSG00000115904	0	0	0	1	1	0	0	0	0	0	0	0	0	0	0	2	0	2
MIMAT0000691	hsa-miR-130b-3p	1	SOS2	6655	ENSG00000100485	0	0	0	1	1	0	3	1	0	0	0	0	0	0	0	4	0	4
MIMAT0000691	hsa-miR-130b-3p	1	TXNIP	10628	ENSG00000265972	0	0	0	1	1	0	0	0	0	0	0	0	3	0	0	2	1	3
MIMAT0000691	hsa-miR-130b-3p	1	TXNIP	101060503	ENSG00000117289	0	0	0	1	1	0	0	0	0	0	0	0	0	0	0	2	0	2
MIMAT0000691	hsa-miR-130b-3p	1	UBC	7316	ENSG00000150991	0	0	0	1	1	1	1	0	0	2	1	0	0	0	0	6	0	6
MIMAT0001412	hsa-miR-18b-5p	1	CDK19	23097	ENSG00000155111	0	0	0	1	1	0	0	1	0	1	2	0	0	0	0	5	0	5
MIMAT0001412	hsa-miR-18b-5p	1	NCOA1	8648	ENSG00000084676	0	0	0	1	1	0	3	2	0	1	1	0	0	0	0	6	0	6
MIMAT0001412	hsa-miR-18b-5p	1	NEUROD1	4760	ENSG00000162992	0	0	0	1	0	0	0	0	0	0	0	0	0	0	0	1	0	1
MIMAT0001412	hsa-miR-18b-5p	1	TXNIP	10628	ENSG00000265972	0	0	0	0	0	0	0	0	0	0	0	0	2	0	0	0	1	1
MIMAT0001413	hsa-miR-20b-5p	1	CDK19	23097	ENSG00000155111	0	0	0	0	0	0	0	0	0	1	0	0	0	0	0	1	0	1
MIMAT0001413	hsa-miR-20b-5p	1	FGD4	121512	ENSG00000139132	0	0	0	0	2	1	1	1	0	1	2	0	0	0	0	6	0	6
MIMAT0001413	hsa-miR-20b-5p	1	MAP3K11	4296	ENSG00000173327	0	0	0	0	1	0	0	0	0	0	0	0	0	0	0	1	0	1
MIMAT0001413	hsa-miR-20b-5p	1	NCOA1	8648	ENSG00000084676	0	0	0	1	0	0	0	0	0	0	0	0	0	0	0	1	0	1
MIMAT0001413	hsa-miR-20b-5p	1	NEUROD1	4760	ENSG00000162992	0	0	0	0	0	0	0	0	1	1	0	0	0	0	0	2	0	2
MIMAT0001413	hsa-miR-20b-5p	1	PPARG	5468	ENSG00000132170	0	0	0	0	0	0	0	0	0	1	0	0	1	0	0	1	1	2
MIMAT0001413	hsa-miR-20b-5p	1	PTEN	5728	ENSG00000171862	0	0	0	1	1	0	0	0	1	1	0	0	3	0	0	4	1	5
MIMAT0001413	hsa-miR-20b-5p	1	PTEN	5728	ENSG00000283094	0	0	0	0	0	0	0	0	0	0	0	0	3	0	0	0	1	1
MIMAT0001413	hsa-miR-20b-5p	1	SOS1	6654	ENSG00000115904	0	0	0	1	1	0	1	1	1	0	1	0	0	0	0	6	0	6
MIMAT0001413	hsa-miR-20b-5p	1	TXNIP	10628	ENSG00000265972	0	0	0	1	2	0	1	1	1	1	0	0	3	0	0	6	1	7
MIMAT0001413	hsa-miR-20b-5p	1	TXNIP	101060503	ENSG00000117289	0	0	0	1	2	0	0	0	1	1	0	0	0	0	0	4	0	4
MIMAT0001413	hsa-miR-20b-5p	1	TXNIP	10628	ENSG00000265972	0	0	0	0	0	0	1	0	0	0	0	0	0	0	0	1	0	1
MIMAT0001413	hsa-miR-20b-5p	1	TXNIP		ENSG00000117289	0	0	0	0	0	0	0	0	0	0	1	0	0	0	0	1	0	1
MIMAT0001413	hsa-miR-20b-5p	1	UBC	7316	ENSG00000150991	0	0	0	0	1	0	0	0	0	0	1	0	1	0	0	2	1	3
MIMAT0000707	hsa-miR-363-3p	1	FBXW7	55294	ENSG00000109670	0	0	0	1	2	0	2	3	0	1	1	0	0	0	0	6	0	6
MIMAT0000707	hsa-miR-363-3p	1	FGD4	121512	ENSG00000139132	0	0	0	0	0	0	1	0	0	0	0	0	0	0	0	1	0	1
MIMAT0000707	hsa-miR-363-3p	1	FNIP1	96459	ENSG00000217128	0	0	0	1	2	0	2	1	0	1	2	0	1	0	0	6	1	7
MIMAT0000707	hsa-miR-363-3p	1	LATS2	26524	ENSG00000150457	0	0	0	1	1	0	1	1	0	1	1	0	0	0	0	6	0	6
MIMAT0000707	hsa-miR-363-3p	1	NCOA1	8648	ENSG00000084676	0	0	0	0	0	0	0	0	0	1	0	0	0	0	0	1	0	1
MIMAT0000707	hsa-miR-363-3p	1	NEUROD1	4760	ENSG00000162992	0	0	0	1	1	0	0	0	0	1	0	0	0	0	0	3	0	3
MIMAT0000707	hsa-miR-363-3p	1	NOX4	50507	ENSG00000086991	0	0	0	1	1	1	1	1	0	1	0	0	0	0	0	6	0	6
MIMAT0000707	hsa-miR-363-3p	1	NSMAF	8439	ENSG00000035681	0	0	0	1	1	1	1	0	0	1	1	0	0	0	0	6	0	6
MIMAT0000707	hsa-miR-363-3p	1	PTEN	5728	ENSG00000171862	0	0	0	1	1	0	2	1	0	1	1	0	0	0	0	6	0	6
MIMAT0000707	hsa-miR-363-3p	1	PTEN	5728	ENSG00000283094	0	0	0	0	0	0	0	1	0	0	0	0	0	0	0	1	0	1
MIMAT0000437	hsa-miR-145-5p	-1	MAP3K11	4296	ENSG00000173327	0	0	0	0	0	0	0	0	0	1	0	0	1	0	0	1	1	2
MIMAT0000437	hsa-miR-145-5p	-1	NET1	10276	ENSG00000173848	0	0	0	1	1	0	1	1	0	1	1	0	0	0	0	6	0	6
MIMAT0000437	hsa-miR-145-5p	-1	NEUROD1	4760	ENSG00000162992	0	0	0	0	0	0	0	0	0	1	0	0	0	0	0	1	0	1
MIMAT0000263	hsa-miR-199b-5p	-1	MAP3K11	4296	ENSG00000173327	0	0	0	1	0	1	1	1	0	2	2	0	0	0	0	6	0	6
MIMAT0000263	hsa-miR-199b-5p	-1	SOS2	6655	ENSG00000100485	0	0	0	1	1	0	1	1	0	1	1	0	0	0	0	6	0	6
MIMAT0000280	hsa-miR-223-3p	-1	FBXW7	55294	ENSG00000109670	0	0	0	1	2	0	3	3	0	2	3	1	4	0	0	6	2	8
MIMAT0000280	hsa-miR-223-3p	-1	FGD4	121512	ENSG00000139132	0	0	0	0	0	0	1	0	0	0	0	0	0	0	0	1	0	1
MIMAT0000280	hsa-miR-223-3p	-1	LATS2	26524	ENSG00000150457	0	0	0	0	0	0	0	0	0	0	0	0	1	0	0	0	1	1
MIMAT0004570	hsa-miR-223-5p	-1	FNIP1	96459	ENSG00000217128	0	0	0	1	0	0	1	0	0	0	0	0	1	0	0	2	1	3
MIMAT0004570	hsa-miR-223-5p	-1	LATS2	26524	ENSG00000150457	0	0	0	0	0	0	0	0	0	0	0	0	1	0	0	0	1	1
MIMAT0000087	hsa-miR-30a-5p	-1	CDK19	23097	ENSG00000155111	0	0	0	0	1	0	0	0	0	0	0	0	0	0	0	1	0	1
MIMAT0000087	hsa-miR-30a-5p	-1	FAP	2191	ENSG00000078098	0	0	0	1	1	1	1	1	0	0	1	0	0	0	0	6	0	6
MIMAT0000087	hsa-miR-30a-5p	-1	FBXW7	55294	ENSG00000109670	0	0	0	1	0	0	0	0	0	0	0	0	0	0	0	1	0	1
MIMAT0000087	hsa-miR-30a-5p	-1	FGD4	121512	ENSG00000139132	0	0	0	0	1	0	0	0	0	0	0	0	0	0	0	1	0	1
MIMAT0000087	hsa-miR-30a-5p	-1	LATS2	26524	ENSG00000150457	0	0	0	1	1	0	0	0	0	0	0	0	0	0	0	2	0	2
MIMAT0000087	hsa-miR-30a-5p	-1	NEUROD1	4760	ENSG00000162992	0	0	0	1	1	0	0	0	0	0	0	0	1	0	0	2	1	3
MIMAT0000087	hsa-miR-30a-5p	-1	PTEN	5728	ENSG00000171862	0	0	0	1	0	0	0	0	0	1	0	0	0	0	0	2	0	2
MIMAT0000087	hsa-miR-30a-5p	-1	SERINC3	10955	ENSG00000132824	0	0	0	1	0	0	0	0	0	0	0	0	0	0	0	1	0	1
MIMAT0000087	hsa-miR-30a-5p	-1	SOS1	6654	ENSG00000115904	0	0	0	1	1	0	0	0	0	0	0	0	0	0	0	2	0	2
MIMAT0000087	hsa-miR-30a-5p	-1	SOS2	6655	ENSG00000100485	0	0	0	1	0	0	0	0	0	0	0	0	0	0	0	1	0	1
DEG	differentially expressed miRNA; 1, overexpressed; -1, underexpressed in T-ALL vs. controls
Databases of diseases-related miRNAs: miR2Disease, PhenomiR, PharmacomiR
Target prediction tools: DIANA-microT, ElMMo, MicroCosm, miRanda, miRDB, PicTar, PITA, and TargetScan
Databases of experimentally validated miRNA-mRNA interactions: miRecords, miRTarBase, and DIANA-TarBase
	number of miRNA:mRNA interactions reported in each of the database/predicted by each of target prediction tools is given
disease.sum	number of databases of diseases-related miRNAs reporting the interactions of a given miRNA with the given gene
predicted.sum	number of target prediction tools predicting a given gene to be a target of a given miRNA
validated.sum	number of databases of experimentally validated miRNA-mRNA interactions reporting the interactions of a given miRNA with the given gene
all.sum	total number of databases and target prediction tools reporting interactions of a given miRNA with the given gene
Details of the in silico analysis in: Dawidowska et al., Neoplasia 2019; doi:10.1016/j.neo.2019.01.004

## Sheet: Overrepresentation analysis
ID	Database	P adj	OddsRatio	(q)	(m)	(k)	(t)	Term	Genes = predicted targets of diff. exp. miRNAs	Differentially expressed miRNAs
GO:0003274	GeneOntology	0.0473018	53.9429	2	3	210	16992	endocardial cushion fusion	ACVR1,TGFBR2	hsa-miR-130a-3p,hsa-miR-130b-3p,hsa-miR-20b-5p
GO:0023016	GeneOntology	0.0473018	53.9429	2	3	210	16992	signal transduction by trans-phosphorylation	STK39,WNK1	hsa-miR-30a-5p,hsa-miR-130a-3p
GO:0060044	GeneOntology	0.0278767	24.2743	3	10	210	16992	negative regulation of cardiac muscle cell proliferation	GJA1,PTEN,TGFBR2	hsa-miR-130a-3p,hsa-miR-130b-3p,hsa-miR-20b-5p,hsa-miR-363-3p
GO:0070102	GeneOntology	0.0278767	24.2743	3	10	210	16992	interleukin-6-mediated signaling pathway	GAB1,IL6ST,STAT3	hsa-miR-223-3p,hsa-miR-20b-5p
GO:0032007	GeneOntology	0.00356835	11.2904	6	43	210	16992	negative regulation of TOR signaling	FNIP1,HIF1A,PRKAA1,SESN3,SH3BP4,TSC1	hsa-miR-130a-3p,hsa-miR-363-3p,hsa-miR-18b-5p,hsa-miR-130b-3p
GO:0021987	GeneOntology	0.0435753	5.24444	7	108	210	16992	cerebral cortex development	FOXG1,HIF1A,NCOA1,PLCB1,SEMA3A,TSC1,WDR62	hsa-miR-30a-5p,hsa-miR-130a-3p,hsa-miR-18b-5p,hsa-miR-223-3p,hsa-miR-145-5p,hsa-miR-130b-3p
GO:0009792	GeneOntology	0.0149243	2.73068	19	563	210	16992	embryo development ending in birth or egg hatching	ACSL4,ACVR1,ATP7A,BMPR2,CELSR1,GAB1,HAND2,HIF1A,HOXA1,LATS2,MAN2A1,MBTD1,NCOA1,PKD2,RBBP8,SLC39A1,TGFBR2,TSC1,VASP	hsa-miR-130a-3p,hsa-miR-130b-3p,hsa-miR-18b-5p,hsa-miR-20b-5p,hsa-miR-30a-5p,hsa-miR-181a-5p,hsa-miR-181b-5p,hsa-miR-199b-5p,hsa-miR-223-3p,hsa-miR-145-5p,hsa-miR-363-3p,hsa-miR-548a-3p
GO:0043065	GeneOntology	0.0176397	2.67835	19	574	210	16992	positive regulation of apoptotic process	CDK19,FAP,FBXW7,FGD4,FNIP1,LATS2,MAP3K11,NCOA1,NET1,NEUROD1,NOX4,NSMAF,PPARG,PTEN,SERINC3,SOS1,SOS2,TXNIP,UBC	hsa-miR-223-3p,hsa-miR-130a-3p,hsa-miR-130b-3p,hsa-miR-363-3p,hsa-miR-20b-5p,hsa-miR-30a-5p,hsa-miR-199b-5p,hsa-miR-145-5p,hsa-miR-18b-5p
GO:0040008	GeneOntology	0.0163351	2.61859	20	618	210	16992	regulation of growth	BMPR2,BRMS1L,CAPRIN2,GJA1,HIF1A,KIAA1109,LATS2,NEDD9,NET1,PLCB1,PPARG,PTEN,SEMA3A,SH3BP4,SOCS5,SPOCK1,STAT3,TGFBR2,TSG101,ULK2	hsa-miR-130a-3p,hsa-miR-130b-3p,hsa-miR-363-3p,hsa-miR-18b-5p,hsa-miR-20b-5p,hsa-miR-145-5p
GO:0042325	GeneOntology	0.012904	2.61458	19	588	210	16992	regulation of phosphorylation	ACVR1,ATP7A,BMPR2,CAPRIN2,CCNK,CCNL1,CELSR3,CREBL2,DUSP5,FBXW7,FLRT3,FMR1,FNIP1,GAB1,HAND2,HIF1A,IL6ST,LATS2,LDLRAD4,MAGI3,MAP3K11,MAPRE3,MMD,NOX4,NRBF2,PKD2,PLCB1,PLCL2,PRKAA1,PSAP,PTEN,RAP2C,RPS6KA5,SOCS5,STAT3,STK39,TGFBR2,TSC1,TSG101,UBC,WNK1	hsa-miR-199b-5p,hsa-miR-223-3p,hsa-miR-130a-3p,hsa-miR-130b-3p,hsa-miR-30a-5p,hsa-miR-363-3p,hsa-miR-18b-5p,hsa-miR-20b-5p,hsa-miR-145-5p
GO:0010942	GeneOntology	0.0283926	2.51204	19	612	210	16992	positive regulation of cell death	CDK19,FAP,FBXW7,FGD4,FNIP1,LATS2,MAP3K11,NCOA1,NET1,NEUROD1,NOX4,NSMAF,PPARG,PTEN,SERINC3,SOS1,SOS2,TXNIP,UBC	hsa-miR-223-3p,hsa-miR-130a-3p,hsa-miR-130b-3p,hsa-miR-363-3p,hsa-miR-20b-5p,hsa-miR-30a-5p,hsa-miR-199b-5p,hsa-miR-145-5p,hsa-miR-18b-5p
GO:0045937	GeneOntology	0.00171522	2.39118	31	1049	210	16992	positive regulation of phosphate metabolic process	ACVR1,BMPR2,CAPRIN2,CCNK,CCNL1,CNEP1R1,CREBL2,DUSP5,FBXW7,FMR1,FNIP1,GAB1,HAND2,HIF1A,IL6ST,MAP3K11,MAPRE3,MMD,NOX4,PKD2,PLCB1,PPP1R12A,PRKAA1,PSAP,PTEN,RAP2C,RPS6KA5,STAT3,TGFBR2,UBC,WNK1	hsa-miR-199b-5p,hsa-miR-223-3p,hsa-miR-130a-3p,hsa-miR-130b-3p,hsa-miR-363-3p,hsa-miR-18b-5p,hsa-miR-20b-5p,hsa-miR-30a-5p
GO:1903508	GeneOntology	0.00017063	2.38685	40	1356	210	16992	positive regulation of nucleic acid-templated transcription	ACVR1,ARID4B,ATAD2,BMPR2,CAPRIN2,CBFB,CCNK,CCNL1,CREBL2,DDX5,E2F5,EBF2,ELK3,ETS1,FBXW7,HAND2,HIF1A,HMBOX1,IRF1,KDM3A,KLF6,MAPRE3,MET,MYBL1,NCOA1,NEUROD1,NEUROG1,NHLH2,NPAS2,NPAT,PKD2,PLCB1,PPARG,PPP1R12A,RLF,RPS6KA5,SMAD5,STAT3,UBC,ZNF711	hsa-miR-181a-5p,hsa-miR-199b-5p,hsa-miR-223-3p,hsa-miR-130a-3p,hsa-miR-130b-3p,hsa-miR-20b-5p,hsa-miR-30a-5p,hsa-miR-181b-5p,hsa-miR-18b-5p,hsa-miR-10a-5p,hsa-miR-10b-5p,hsa-miR-363-3p
GO:0051254	GeneOntology	0.00017063	2.38317	42	1426	210	16992	positive regulation of RNA metabolic process	ACVR1,ARID4B,ATAD2,BMPR2,BTG2,CAPRIN2,CBFB,CCNK,CCNL1,CREBL2,DAZAP1,DDX5,E2F5,EBF2,ELK3,ETS1,FBXW7,HAND2,HIF1A,HMBOX1,IRF1,KDM3A,KLF6,MAPRE3,MET,MYBL1,NCOA1,NEUROD1,NEUROG1,NHLH2,NPAS2,NPAT,PKD2,PLCB1,PPARG,PPP1R12A,RLF,RPS6KA5,SMAD5,STAT3,UBC,ZNF711	hsa-miR-181a-5p,hsa-miR-199b-5p,hsa-miR-223-3p,hsa-miR-130a-3p,hsa-miR-130b-3p,hsa-miR-20b-5p,hsa-miR-30a-5p,hsa-miR-181b-5p,hsa-miR-363-3p,hsa-miR-18b-5p,hsa-miR-10a-5p,hsa-miR-10b-5p
GO:0045944	GeneOntology	0.00309177	2.3395	29	1003	210	16992	positive regulation of transcription from RNA polymerase II promoter	ACVR1,ARID4B,ATAD2,BMPR2,CAPRIN2,CBFB,CCNK,CCNL1,DDX5,E2F5,EBF2,ELK3,ETS1,FBXW7,HAND2,HIF1A,IRF1,KDM3A,KLF6,MET,MYBL1,NCOA1,NEUROD1,NEUROG1,NHLH2,NPAS2,PKD2,PPARG,PPP1R12A,RLF,RPS6KA5,SMAD5,STAT3,UBC	hsa-miR-181a-5p,hsa-miR-199b-5p,hsa-miR-223-3p,hsa-miR-130a-3p,hsa-miR-130b-3p,hsa-miR-20b-5p,hsa-miR-30a-5p,hsa-miR-181b-5p,hsa-miR-18b-5p,hsa-miR-10a-5p,hsa-miR-10b-5p,hsa-miR-363-3p
GO:0000902	GeneOntology	0.0214427	2.25012	25	899	210	16992	cell morphogenesis	ATP7A,BMPR2,CAPRIN2,CELSR3,DICER1,FGD4,FLRT3,FOXG1,FRYL,GAB1,GJA1,HPRT1,LATS2,LRFN2,MET,NET1,NOX4,PTEN,RPS6KA5,SEMA3A,SH3D19,SOS1,ULK2,VASP,WASL	hsa-miR-30a-5p,hsa-miR-130a-3p,hsa-miR-130b-3p,hsa-miR-363-3p,hsa-miR-20b-5p,hsa-miR-199b-5p,hsa-miR-223-3p,hsa-miR-145-5p,hsa-miR-18b-5p,hsa-miR-548a-3p
GO:0043549	GeneOntology	0.0409777	2.23914	22	795	210	16992	regulation of kinase activity	CCNK,CCNL1,DUSP5,FBXW7,FLRT3,GAB1,LATS2,MAP3K11,MAPRE3,MMD,NOX4,NRBF2,PKD2,PRKAA1,PTEN,RAP2C,SOCS5,TGFBR2,TSC1,TSG101,UBC,WNK1	hsa-miR-199b-5p,hsa-miR-223-3p,hsa-miR-130a-3p,hsa-miR-130b-3p,hsa-miR-363-3p,hsa-miR-20b-5p,hsa-miR-30a-5p,hsa-miR-18b-5p
GO:0048699	GeneOntology	0.00279865	2.21873	32	1167	210	16992	generation of neurons	ACSL4,ATP7A,BMPR2,BTG2,CAPRIN2,CELSR1,CELSR3,CHD5,DICER1,FLRT3,FMR1,FOXG1,FRYL,GAB1,GJA1,HAND2,HIF1A,HPRT1,IL6ST,LRFN2,MAN2A1,MARK1,MMD,NCOA1,NEUROD1,NEUROG1,PER2,PPARG,PTEN,PTPRG,RPS6KA5,SEMA3A,SOS1,SPOCK1,STAT3,TSC1,ULK2,VASP,WASL,WNK1	hsa-miR-130a-3p,hsa-miR-130b-3p,hsa-miR-30a-5p,hsa-miR-223-3p,hsa-miR-363-3p,hsa-miR-18b-5p,hsa-miR-20b-5p,hsa-miR-199b-5p,hsa-miR-145-5p,hsa-miR-582-5p,hsa-miR-548a-3p
GO:0031399	GeneOntology	0.0133619	2.18234	26	964	210	16992	regulation of protein modification process	ACVR1,ATG5,BMPR2,CAPRIN2,CCNK,CCNL1,CELSR3,CNEP1R1,CREBL2,DUSP5,FBXW7,FLRT3,FMR1,FNIP1,GAB1,HAND2,IL6ST,JARID2,KDM3A,LATS2,LDLRAD4,MAGI3,MAP3K11,MAPRE3,MMD,NOX4,PER2,PHF19,PKD2,PLCB1,PLCL2,PPP1R12A,PRKAA1,PSAP,PTEN,RAP2C,RPS6KA5,SOCS5,STAT3,STK39,TGFBR2,TSC1,TSG101,UBC,WNK1	hsa-miR-199b-5p,hsa-miR-223-3p,hsa-miR-130a-3p,hsa-miR-130b-3p,hsa-miR-30a-5p,hsa-miR-363-3p,hsa-miR-18b-5p,hsa-miR-20b-5p,hsa-miR-145-5p
GO:0051173	GeneOntology	0.00017063	2.16735	48	1792	210	16992	positive regulation of nitrogen compound metabolic process	ACVR1,ARID4B,ATAD2,BMPR2,BTG2,CAPRIN2,CBFB,CCNK,CCNL1,CREBL2,DAZAP1,DDX5,E2F5,EBF2,ELK3,ETS1,FBXW7,FMR1,HAND2,HIF1A,HMBOX1,HPRT1,IRF1,KDM3A,KLF6,MAPRE3,MET,MYBL1,NCOA1,NCOR2,NEUROD1,NEUROG1,NHLH2,NOX4,NPAS2,NPAT,NSMAF,PKD2,PLCB1,PPARG,PPP1R12A,PRKAA1,RLF,RPS6KA5,SMAD5,STAT3,UBC,ZNF711	hsa-miR-181a-5p,hsa-miR-199b-5p,hsa-miR-223-3p,hsa-miR-130a-3p,hsa-miR-130b-3p,hsa-miR-20b-5p,hsa-miR-30a-5p,hsa-miR-10a-5p,hsa-miR-10b-5p,hsa-miR-181b-5p,hsa-miR-363-3p,hsa-miR-18b-5p
GO:0010557	GeneOntology	0.000442837	2.15571	43	1614	210	16992	positive regulation of macromolecule biosynthetic process	ACVR1,ARID4B,ATAD2,BMPR2,CAPRIN2,CBFB,CCNK,CCNL1,CREBL2,DDX5,E2F5,EBF2,ELK3,ETS1,FBXW7,FMR1,HAND2,HIF1A,HMBOX1,IRF1,KDM3A,KLF6,MAPRE3,MET,MYBL1,NCOA1,NCOR2,NEUROD1,NEUROG1,NHLH2,NOX4,NPAS2,NPAT,PKD2,PLCB1,PPARG,PPP1R12A,RLF,RPS6KA5,SMAD5,STAT3,UBC,ZNF711	hsa-miR-181a-5p,hsa-miR-199b-5p,hsa-miR-223-3p,hsa-miR-130a-3p,hsa-miR-130b-3p,hsa-miR-20b-5p,hsa-miR-30a-5p,hsa-miR-10a-5p,hsa-miR-10b-5p,hsa-miR-181b-5p,hsa-miR-18b-5p,hsa-miR-363-3p
GO:0032270	GeneOntology	0.0146267	2.15361	28	1052	210	16992	positive regulation of cellular protein metabolic process	ACVR1,BMPR2,CAPRIN2,CCNK,CCNL1,CNEP1R1,CREBL2,DUSP5,FBXW7,FMR1,FNIP1,GAB1,HAND2,IL6ST,JARID2,LONRF1,MAP3K11,MAPRE3,MMD,NCOR2,NOX4,PHF19,PKD2,PLCB1,PPARG,PPP1R12A,PRKAA1,PSAP,PTEN,RAP2C,RPS6KA5,SH3D19,SOCS5,STAT3,TGFBR2,UBC,WNK1	hsa-miR-199b-5p,hsa-miR-223-3p,hsa-miR-130a-3p,hsa-miR-130b-3p,hsa-miR-10a-5p,hsa-miR-10b-5p,hsa-miR-363-3p,hsa-miR-18b-5p,hsa-miR-20b-5p,hsa-miR-30a-5p
GO:0051174	GeneOntology	0.000540326	2.13193	43	1632	210	16992	regulation of phosphorus metabolic process	ACVR1,ATP7A,BMPR2,CAPRIN2,CCNK,CCNL1,CELSR3,CNEP1R1,CREBL2,DUSP5,FBXW7,FLRT3,FMR1,FNIP1,GAB1,HAND2,HIF1A,IL6ST,LATS2,LDLRAD4,MAGI3,MAP3K11,MAPRE3,MMD,NOX4,NRBF2,PKD2,PLCB1,PLCL2,PPP1R12A,PRKAA1,PSAP,PTEN,RAP2C,RPS6KA5,SOCS5,STAT3,STK39,TGFBR2,TSC1,TSG101,UBC,WNK1	hsa-miR-199b-5p,hsa-miR-223-3p,hsa-miR-130a-3p,hsa-miR-130b-3p,hsa-miR-30a-5p,hsa-miR-363-3p,hsa-miR-18b-5p,hsa-miR-20b-5p,hsa-miR-145-5p
GO:0031328	GeneOntology	0.000308339	2.12689	46	1750	210	16992	positive regulation of cellular biosynthetic process	ACVR1,ARID4B,ATAD2,BMPR2,CAPRIN2,CBFB,CCNK,CCNL1,CNEP1R1,CREBL2,DDX5,E2F5,EBF2,ELK3,ETS1,FBXW7,FMR1,HAND2,HIF1A,HMBOX1,IRF1,KDM3A,KLF6,MAPRE3,MET,MID1IP1,MYBL1,NCOA1,NCOR2,NEUROD1,NEUROG1,NHLH2,NOX4,NPAS2,NPAT,NSMAF,PKD2,PLCB1,PPARG,PPP1R12A,RLF,RPS6KA5,SMAD5,STAT3,UBC,ZNF711	hsa-miR-181a-5p,hsa-miR-199b-5p,hsa-miR-223-3p,hsa-miR-130a-3p,hsa-miR-130b-3p,hsa-miR-20b-5p,hsa-miR-30a-5p,hsa-miR-10a-5p,hsa-miR-10b-5p,hsa-miR-181b-5p,hsa-miR-363-3p,hsa-miR-18b-5p
GO:0044255	GeneOntology	0.0342847	2.06102	27	1060	210	16992	cellular lipid metabolic process	ACBD5,ACSL4,ARSJ,B3GNT5,CNEP1R1,DDHD1,DGKE,FAM135A,FBXW7,GAB1,LCLAT1,MET,MID1IP1,NCOA1,NCOR2,NSMAF,PDSS1,PER2,PLCB1,PPARG,PRKAA1,PSAP,PTEN,SERINC3,SLC44A1,ST6GALNAC3,TMEM55A	hsa-miR-223-3p,hsa-miR-130a-3p,hsa-miR-130b-3p,hsa-miR-10a-5p,hsa-miR-10b-5p,hsa-miR-181b-5p,hsa-miR-363-3p,hsa-miR-20b-5p,hsa-miR-30a-5p,hsa-miR-145-5p,hsa-miR-18b-5p
GO:0043085	GeneOntology	0.0409777	2.05497	24	945	210	16992	positive regulation of catalytic activity	ARHGAP1,ARHGAP12,ARHGAP21,ATP7A,CCNK,CCNL1,DUSP5,FBXO8,FBXW7,FGD4,FNIP1,GAB1,HIF1A,HMBOX1,MAP3K11,MAPRE3,MET,MID1IP1,MMD,NET1,NOX4,NSMAF,PKD2,PLCB1,PPARG,PPP1R12A,PRKAA1,PSAP,PTEN,RANBP2,RGL1,RGS17,SNX13,SOS1,SOS2,STAT3,TGFBR2,TSC1,UBC,WNK1	hsa-miR-199b-5p,hsa-miR-223-3p,hsa-miR-130a-3p,hsa-miR-130b-3p,hsa-miR-363-3p,hsa-miR-18b-5p,hsa-miR-20b-5p,hsa-miR-30a-5p,hsa-miR-145-5p
GO:0010628	GeneOntology	0.00097638	2.05269	43	1695	210	16992	positive regulation of gene expression	ACTC1,ACVR1,ARID4B,ATAD2,BMPR2,CAPRIN2,CBFB,CCNK,CCNL1,CREBL2,DAZAP1,DDX5,E2F5,EBF2,ELK3,ETS1,FBXW7,FMR1,HAND2,HIF1A,HMBOX1,IRF1,KDM3A,KLF6,MAPRE3,MET,MYBL1,NCOA1,NCOR2,NEUROD1,NEUROG1,NHLH2,NPAS2,NPAT,PKD2,PLCB1,PPARG,PPP1R12A,PRKAA1,RLF,RPS6KA5,SMAD5,STAT3,UBC,ZNF711	hsa-miR-181a-5p,hsa-miR-199b-5p,hsa-miR-223-3p,hsa-miR-130a-3p,hsa-miR-130b-3p,hsa-miR-20b-5p,hsa-miR-30a-5p,hsa-miR-10a-5p,hsa-miR-10b-5p,hsa-miR-181b-5p,hsa-miR-18b-5p,hsa-miR-363-3p
GO:0050793	GeneOntology	0.0264613	1.91769	31	1308	210	16992	regulation of developmental process	ACVR1,BMPR2,CAPRIN2,CELSR1,CELSR3,CREBL2,DDHD1,DDX5,DICER1,ETS1,FBXW7,FGD4,FLRT3,FMR1,FNIP1,FOXG1,GJA1,HAND2,HIF1A,IL6ST,IRF1,KDM3A,KIAA1109,LATS2,LDLRAD4,MAN2A1,MMD,NCOA1,NET1,NEUROD1,NEUROG1,PER2,PLCB1,PPARG,PRKAA1,PTEN,PTPRG,SEMA3A,SH3D19,SMAD5,SMOC1,SOCS5,SOS1,SPOCK1,STAT3,TGFBR2,TSC1,UBC,ULK2	hsa-miR-223-3p,hsa-miR-130a-3p,hsa-miR-130b-3p,hsa-miR-30a-5p,hsa-miR-363-3p,hsa-miR-18b-5p,hsa-miR-20b-5p,hsa-miR-199b-5p,hsa-miR-145-5p
GO:0009890	GeneOntology	0.0266534	1.88549	35	1502	210	16992	negative regulation of biosynthetic process	ATAD2,BMPR2,BRMS1L,BTG2,CAPRIN2,CIC,DDX5,DICER1,ELK3,FBXW7,FMR1,FNIP1,FOXG1,GJA1,HMBOX1,IRF1,JARID2,MIER1,NCOR2,NPAT,PER2,PLCB1,PPARG,PRKAA1,RBBP8,RPS6KA5,STAT3,TGIF1,TSC1,TSG101,TSHZ3,TXNIP,UBC,ZBTB18,ZNF217	hsa-miR-223-3p,hsa-miR-130a-3p,hsa-miR-130b-3p,hsa-miR-363-3p,hsa-miR-30a-5p,hsa-miR-10a-5p,hsa-miR-10b-5p,hsa-miR-20b-5p,hsa-miR-18b-5p,hsa-miR-582-5p
GO:0051246	GeneOntology	0.0264613	1.87881	30	1292	210	16992	regulation of protein metabolic process	ACVR1,ATG5,BMPR2,BTG2,CAPRIN2,CCNK,CCNL1,CELSR3,CNEP1R1,CREBL2,DDX5,DICER1,DUSP5,EIF5B,FBXW7,FLRT3,FMR1,FNIP1,GAB1,GJA1,HAND2,IL6ST,IRF1,JARID2,KDM3A,LATS2,LDLRAD4,LONRF1,MAGI3,MAP3K11,MAPRE3,MMD,NCOR2,NOX4,PER2,PHF19,PKD2,PLCB1,PLCL2,PPARG,PPP1R12A,PRKAA1,PSAP,PTEN,RAP2C,RPS6KA5,SECISBP2L,SH3D19,SOCS5,SPOCK1,STAT3,STK39,TGFBR2,TMF1,TSC1,TSG101,UBC,WNK1	hsa-miR-199b-5p,hsa-miR-223-3p,hsa-miR-130a-3p,hsa-miR-130b-3p,hsa-miR-30a-5p,hsa-miR-10a-5p,hsa-miR-10b-5p,hsa-miR-363-3p,hsa-miR-18b-5p,hsa-miR-20b-5p,hsa-miR-145-5p
GO:0051172	GeneOntology	0.0473018	1.81231	34	1518	210	16992	negative regulation of nitrogen compound metabolic process	ATAD2,BMPR2,BRMS1L,BTG2,CAPRIN2,CIC,DDX5,DICER1,ELK3,FBXW7,FMR1,FNIP1,FOXG1,GJA1,HMBOX1,IRF1,JARID2,MIER1,NCOR2,NPAT,PER2,PLCB1,PPARG,PRKAA1,RBBP8,RPS6KA5,STAT3,TGIF1,TSC1,TSG101,TSHZ3,TXNIP,UBC,ZBTB18,ZNF217	hsa-miR-223-3p,hsa-miR-130a-3p,hsa-miR-130b-3p,hsa-miR-363-3p,hsa-miR-30a-5p,hsa-miR-10a-5p,hsa-miR-10b-5p,hsa-miR-20b-5p,hsa-miR-18b-5p,hsa-miR-582-5p
GO:0065009	GeneOntology	0.000277504	1.806	66	2957	210	16992	regulation of molecular function	ANP32E,ARHGAP1,ARHGAP12,ARHGAP21,ATP7A,CAPRIN2,CCNK,CCNL1,DUSP5,EBF2,FBXO8,FBXW7,FGD4,FLRT3,FMR1,FNIP1,GAB1,GJA1,HAND2,HIF1A,HMBOX1,LATS2,MAP3K11,MAPRE3,MET,MID1IP1,MMD,NET1,NEUROD1,NEUROG1,NHLH2,NOX4,NRBF2,NSMAF,PER2,PKD2,PLCB1,PLCL2,PPARG,PPP1R12A,PRKAA1,PSAP,PTEN,RANBP2,RAP2C,RGL1,RGS17,RPS6KA5,RTKN,SH3BP4,SNX13,SOCS5,SOS1,SOS2,SPOCK1,STAC,STAT3,STIM2,STK39,TGFBR2,TSC1,TSG101,TXNIP,UBC,WASL,WN…	hsa-miR-145-5p,hsa-miR-199b-5p,hsa-miR-223-3p,hsa-miR-130a-3p,hsa-miR-130b-3p,hsa-miR-363-3p,hsa-miR-18b-5p,hsa-miR-20b-5p,hsa-miR-30a-5p,hsa-miR-10a-5p,hsa-miR-10b-5p
GO:2001141	GeneOntology	0.00017063	1.73435	78	3639	210	16992	regulation of RNA biosynthetic process	ACVR1,ANKRA2,ARID4B,ATAD2,BMPR2,BRMS1L,BTG2,CAPRIN2,CBFB,CCNK,CCNL1,CHD5,CIC,CREBL2,DDX5,DICER1,E2F5,EBF2,ELK3,ETS1,FBXW7,FNIP1,FOXG1,FRYL,HAND2,HIF1A,HMBOX1,HOXA1,IRF1,JARID2,KDM2A,KDM3A,KLF6,MAPRE3,MBTD1,MET,MIER1,MYBL1,NCOA1,NCOR2,NEUROD1,NEUROG1,NHLH2,NPAS2,NPAT,NRBF2,PER2,PHF19,PKD2,PLCB1,PPARG,PPP1R12A,PRKAA1,PTEN,RAP2C,RBBP8,RFX7,RLF,RPS6KA5,SMAD5,SMARCD2,ST18,STAT3,TAF5,TGIF1,TMF1,TSG101,…	hsa-miR-181a-5p,hsa-miR-199b-5p,hsa-miR-223-3p,hsa-miR-130a-3p,hsa-miR-130b-3p,hsa-miR-363-3p,hsa-miR-20b-5p,hsa-miR-30a-5p,hsa-miR-10a-5p,hsa-miR-10b-5p,hsa-miR-181b-5p,hsa-miR-18b-5p,hsa-miR-145-5p,hsa-miR-582-5p,hsa-miR-548a-3p
GO:0043412	GeneOntology	0.00017063	1.68083	86	4140	210	16992	macromolecule modification	ACVR1,ANP32E,ARID4B,ARSJ,ATG5,ATP7A,B3GNT5,BMPR2,BRMS1L,BTG2,CAPRIN2,CBFB,CCDC126,CCNK,CCNL1,CDK19,CELSR3,CHD5,CNEP1R1,CREBL2,DUSP5,FAM175B,FBXW7,FEM1C,FLRT3,FMR1,FNIP1,GAB1,GALNT18,HAND2,HIF1A,IL6ST,JARID2,KDM2A,KDM3A,KLHL2,KLHL20,LATS2,LDLRAD4,LELP1,LONRF1,MAGI3,MAN2A1,MAP3K11,MAPRE3,MARK1,MBTD1,MET,MMD,NCOA1,NOX4,PAN3,PER2,PHF19,PKD2,PLCB1,PLCL2,PPP1R12A,PRKAA1,PSAP,PTEN,PTPN4,PTPRG,RANBP2,RAP…	hsa-miR-181a-5p,hsa-miR-199b-5p,hsa-miR-223-3p,hsa-miR-130a-3p,hsa-miR-130b-3p,hsa-miR-20b-5p,hsa-miR-30a-5p,hsa-miR-181b-5p,hsa-miR-363-3p,hsa-miR-18b-5p,hsa-miR-145-5p,hsa-miR-582-5p,hsa-miR-548a-3p
GO:0006355	GeneOntology	0.000344419	1.67534	74	3574	210	16992	regulation of transcription, DNA-templated	ACVR1,ANKRA2,ARID4B,ATAD2,BMPR2,BRMS1L,BTG2,CAPRIN2,CBFB,CCNK,CCNL1,CHD5,CIC,CREBL2,DDX5,DICER1,E2F5,EBF2,ELK3,ETS1,FBXW7,FNIP1,FOXG1,FRYL,HAND2,HIF1A,HMBOX1,HOXA1,IRF1,JARID2,KDM2A,KDM3A,KLF6,MAPRE3,MBTD1,MET,MIER1,MYBL1,NCOA1,NCOR2,NEUROD1,NEUROG1,NHLH2,NPAS2,NPAT,NRBF2,PER2,PHF19,PKD2,PLCB1,PPARG,PPP1R12A,PRKAA1,PTEN,RBBP8,RFX7,RLF,RPS6KA5,SMAD5,SMARCD2,ST18,STAT3,TAF5,TGIF1,TMF1,TSG101,TSHZ3,…	hsa-miR-181a-5p,hsa-miR-199b-5p,hsa-miR-223-3p,hsa-miR-130a-3p,hsa-miR-130b-3p,hsa-miR-363-3p,hsa-miR-20b-5p,hsa-miR-30a-5p,hsa-miR-10a-5p,hsa-miR-10b-5p,hsa-miR-181b-5p,hsa-miR-18b-5p,hsa-miR-145-5p,hsa-miR-582-5p,hsa-miR-548a-3p
GO:0019219	GeneOntology	0.000188743	1.65211	84	4114	210	16992	regulation of nucleobase-containing compound metabolic process	ACVR1,ANKRA2,ARID4B,ATAD2,ATP7A,BMPR2,BRMS1L,BTG2,CAPRIN2,CBFB,CCNK,CCNL1,CHD5,CIC,CREBL2,DAZAP1,DDX5,DICER1,E2F5,EBF2,ELK3,ETS1,FBXW7,FMR1,FNIP1,FOXG1,FRYL,GJA1,HAND2,HIF1A,HMBOX1,HOXA1,IRF1,JARID2,KDM2A,KDM3A,KLF6,MAPRE3,MBTD1,MET,MIER1,MYBL1,NCOA1,NCOR2,NEUROD1,NEUROG1,NHLH2,NOVA1,NOX4,NPAS2,NPAT,NRBF2,PER2,PHF19,PKD2,PLCB1,PPARG,PPP1R12A,PRKAA1,PTEN,RAP2C,RBBP8,RFX7,RLF,RPS6KA5,SMAD5,SMARCD2,…	hsa-miR-181a-5p,hsa-miR-199b-5p,hsa-miR-223-3p,hsa-miR-130a-3p,hsa-miR-130b-3p,hsa-miR-363-3p,hsa-miR-20b-5p,hsa-miR-30a-5p,hsa-miR-10a-5p,hsa-miR-10b-5p,hsa-miR-181b-5p,hsa-miR-18b-5p,hsa-miR-145-5p,hsa-miR-582-5p,hsa-miR-548a-3p
GO:0034654	GeneOntology	0.000557443	1.58036	85	4352	210	16992	nucleobase-containing compound biosynthetic process	ACVR1,ANKRA2,ARID4B,ATAD2,ATG5,BMPR2,BRMS1L,BTG2,CAPRIN2,CBFB,CCNK,CCNL1,CHD5,CIC,CMPK1,CREBL2,DDX5,DICER1,E2F5,EBF2,ELK3,ETS1,FBXW7,FNIP1,FOXG1,FRYL,GFPT2,GJA1,HAND2,HIF1A,HMBOX1,HOXA1,HPRT1,IRF1,JARID2,KDM2A,KDM3A,KLF6,MAPRE3,MBTD1,MET,MIER1,MYBL1,NCOA1,NCOR2,NEUROD1,NEUROG1,NHLH2,NOX4,NPAS2,NPAT,NRBF2,PER2,PHF19,PKD2,PLCB1,PPARG,PPP1R12A,PRKAA1,PTEN,RANBP2,RAP2C,RBBP8,RFX7,RLF,RPS6KA5,SMAD5,SM…	hsa-miR-181a-5p,hsa-miR-199b-5p,hsa-miR-223-3p,hsa-miR-130a-3p,hsa-miR-130b-3p,hsa-miR-363-3p,hsa-miR-20b-5p,hsa-miR-30a-5p,hsa-miR-10a-5p,hsa-miR-10b-5p,hsa-miR-181b-5p,hsa-miR-18b-5p,hsa-miR-145-5p,hsa-miR-582-5p,hsa-miR-548a-3p
GO:0010646	GeneOntology	0.0246709	1.57296	59	3035	210	16992	regulation of cell communication	ACVR1,APCDD1,ARHGAP1,ARHGAP12,ARHGAP21,BMPR2,CAPRIN2,CHD5,DDX5,DUSP5,FBXO8,FBXW7,FGD4,FLRT3,FMR1,FNIP1,GAB1,GJA1,HAND2,HIF1A,IL6ST,IRF1,LATS2,LDLRAD4,MAGI3,MAP3K11,MET,MIER1,NCOA1,NET1,NEUROD1,NOX4,PER2,PEX5L,PKD2,PLCB1,PLCL2,PPARG,PRKAA1,PSAP,PTEN,RASL11B,RBBP8,RGS17,SERINC3,SESN3,SH3BP4,SNX13,SOCS5,SOS1,SOS2,STAT3,SYBU,TAF5,TGFBR2,TSC1,TSG101,TSHZ3,UBC	hsa-miR-223-3p,hsa-miR-130a-3p,hsa-miR-130b-3p,hsa-miR-363-3p,hsa-miR-18b-5p,hsa-miR-20b-5p,hsa-miR-199b-5p,hsa-miR-145-5p,hsa-miR-582-5p,hsa-miR-548a-3p
GO:0023051	GeneOntology	0.0315263	1.54647	59	3087	210	16992	regulation of signaling	ACVR1,APCDD1,ARHGAP1,ARHGAP12,ARHGAP21,BMPR2,CAPRIN2,CHD5,DDX5,DUSP5,FBXO8,FBXW7,FGD4,FLRT3,FMR1,FNIP1,GAB1,GJA1,HAND2,HIF1A,IL6ST,IRF1,LATS2,LDLRAD4,MAGI3,MAP3K11,MET,MIER1,NCOA1,NET1,NEUROD1,NOX4,PER2,PEX5L,PKD2,PLCB1,PLCL2,PPARG,PRKAA1,PSAP,PTEN,RASL11B,RBBP8,RGS17,SERINC3,SESN3,SH3BP4,SNX13,SOCS5,SOS1,SOS2,STAT3,SYBU,TAF5,TGFBR2,TSC1,TSG101,TSHZ3,UBC	hsa-miR-223-3p,hsa-miR-130a-3p,hsa-miR-130b-3p,hsa-miR-363-3p,hsa-miR-18b-5p,hsa-miR-20b-5p,hsa-miR-199b-5p,hsa-miR-145-5p,hsa-miR-582-5p,hsa-miR-548a-3p
GO:0009889	GeneOntology	0.0239924	1.48571	52	2832	210	16992	regulation of biosynthetic process	ACVR1,ANKRA2,ARID4B,ATAD2,BMPR2,BRMS1L,BTG2,CAPRIN2,CBFB,CCNK,CCNL1,CHD5,CIC,CNEP1R1,CREBL2,DDX5,DICER1,E2F5,EBF2,EIF5B,ELK3,ETS1,FBXW7,FMR1,FNIP1,FOXG1,FRYL,GJA1,HAND2,HIF1A,HMBOX1,HOXA1,IRF1,JARID2,KDM2A,KDM3A,KLF6,MAPRE3,MBTD1,MET,MID1IP1,MIER1,MYBL1,NCOA1,NCOR2,NEUROD1,NEUROG1,NHLH2,NOX4,NPAS2,NPAT,NRBF2,NSMAF,PER2,PHF19,PKD2,PLCB1,PPARG,PPP1R12A,PRKAA1,PTEN,RAP2C,RBBP8,RFX7,RLF,RPS6KA5,SECIS…	hsa-miR-181a-5p,hsa-miR-199b-5p,hsa-miR-223-3p,hsa-miR-130a-3p,hsa-miR-130b-3p,hsa-miR-363-3p,hsa-miR-20b-5p,hsa-miR-30a-5p,hsa-miR-10a-5p,hsa-miR-10b-5p,hsa-miR-181b-5p,hsa-miR-18b-5p,hsa-miR-145-5p,hsa-miR-582-5p,hsa-miR-548a-3p
GO:0048522	GeneOntology	0.00876643	1.439	61	3430	210	16992	positive regulation of cellular process	ACVR1,ARHGAP1,ARID4B,ATAD2,ATP7A,BMPR2,BTG2,CAPRIN2,CBFB,CCNK,CCNL1,CDK19,CHD5,CLIP1,CNEP1R1,CREBL2,DAZAP1,DDHD1,DDX5,DICER1,DUSP5,E2F5,EBF2,ELK3,ETS1,FAP,FBXW7,FGD4,FLRT3,FMR1,FNIP1,FOXG1,GAB1,GJA1,HAND2,HIF1A,HMBOX1,HPRT1,IL6ST,IRF1,JARID2,KDM3A,KLF6,LATS2,LONRF1,MAN2A1,MAP3K11,MAPRE3,MET,MIA3,MID1IP1,MIER1,MMD,MYBL1,NCOA1,NCOR2,NET1,NEUROD1,NEUROG1,NHLH2,NOX4,NPAS2,NPAT,NSMAF,PAN3,PHF19,PKD2,P…	hsa-miR-181a-5p,hsa-miR-199b-5p,hsa-miR-223-3p,hsa-miR-130a-3p,hsa-miR-130b-3p,hsa-miR-20b-5p,hsa-miR-30a-5p,hsa-miR-10a-5p,hsa-miR-10b-5p,hsa-miR-181b-5p,hsa-miR-363-3p,hsa-miR-18b-5p,hsa-miR-145-5p,hsa-miR-582-5p,hsa-miR-548a-3p
GO:0090304	GeneOntology	0.0178866	1.40679	89	5119	210	16992	nucleic acid metabolic process	ACVR1,ANKRA2,ARID4B,ATAD2,ATG5,BMPR2,BRMS1L,BTG2,CAPRIN2,CBFB,CCNK,CCNL1,CHD5,CIC,CREBL2,DAZAP1,DDX5,DICER1,E2F5,EBF2,ELK3,ERI1,ETS1,FBXW7,FMR1,FNIP1,FOXG1,FRYL,GJA1,HAND2,HIF1A,HMBOX1,HOXA1,IRF1,JARID2,KDM2A,KDM3A,KLF6,MAPRE3,MBTD1,MET,MIER1,MYBL1,NCOA1,NCOR2,NEUROD1,NEUROG1,NHLH2,NOVA1,NOX4,NPAS2,NPAT,NRBF2,PAN3,PER2,PHF19,PKD2,PLCB1,PPARG,PPP1R12A,PRKAA1,PTEN,RANBP2,RAP2C,RBBP8,RFX7,RLF,RPS6KA…	hsa-miR-181a-5p,hsa-miR-199b-5p,hsa-miR-223-3p,hsa-miR-130a-3p,hsa-miR-130b-3p,hsa-miR-363-3p,hsa-miR-20b-5p,hsa-miR-30a-5p,hsa-miR-10a-5p,hsa-miR-10b-5p,hsa-miR-181b-5p,hsa-miR-18b-5p,hsa-miR-145-5p,hsa-miR-582-5p,hsa-miR-548a-3p
Overrepresentation analysis was performed for genes predicted to be targets of differentially expressed miRNAs (genes uniformly predicted by > 5 out of 8 target prediction algorithms).
The magnitude of overrepresentation was assessed based on odds ratio (OR). OR was calculated as follows:
OR=(q/k)/(m/t)
(q)	the number of genes-predicted targets for differentially expressed miRNAs in a given process
(k)	the total number of genes-predicted targets for these miRNAs in a given database
(m)	the total number of genes in a given process
(t)	the total number of genes reported in a given database
